# Supplementary material for: Chemical Composition and Insecticidal Activity of Essential Oils from Origanum floribundum and Eucalyptus citriodora Against the Louse Bovicola limbatus
Source: Molecules. 2025 Oct 6;30(19):4001. doi: 10.3390/molecules30194001 (PMC12525578; doi:10.3390/molecules30194001)
Supplement: Supplementary file 1 [file molecules-30-04001-s001.zip]

Archive with 11 entries (10 files):
- __MACOSX/
- __MACOSX/._71901 Origanum floribundum Chromato ENSV 2.pdf
- __MACOSX/._71901a Origan ENSV 2.pdf
- __MACOSX/._71902 Eucalyptus Chromato ENSV 2.pdf
- __MACOSX/._71902a Eucalyptus citronne ENSV 2.pdf
- __MACOSX/._Mass spectra.docx
- 71901 Origanum floribundum Chromato ENSV 2.pdf
- 71901a Origan ENSV 2.pdf
- 71902 Eucalyptus Chromato ENSV 2.pdf
- 71902a Eucalyptus citronne ENSV 2.pdf
- Mass spectra.pdf
